# Supplementary material for: Mimicking the Intestinal Host–Pathogen Interactions in a 3D In Vitro Model: The Role of the Mucus Layer
Source: Pharmaceutics. 2022 Jul 26;14(8):1552. doi: 10.3390/pharmaceutics14081552 (PMC9331835; doi:10.3390/pharmaceutics14081552)
Supplement: Supplementary file 1 [file pharmaceutics-14-01552-s001.zip]

Archive with 1 entries (1 files):
- pharmaceutics-1809272-supplementary.pdf
